# Supplementary material for: Investigation of Biomedical Students’ Knowledge on Glaucoma Reveals a Need for Education: A Cross-Sectional Study
Source: Healthcare (Basel). 2022 Jul 3;10(7):1241. doi: 10.3390/healthcare10071241 (PMC9319733; doi:10.3390/healthcare10071241)
Supplement: Supplementary file 1 [file healthcare-10-01241-s001.zip]

Archive with 1 entries (1 files):
- healthcare-1756412-supplementary.pdf
